# Supplementary material for: Exploratory Factor Analysis (EFA) of the Short Functional Geriatric Evaluation (SFGE) to Assess the Multidimensionality of Frailty in Community-Dwelling Older Adults
Source: Int J Environ Res Public Health. 2023 Feb 25;20(5):4129. doi: 10.3390/ijerph20054129 (PMC10001926; doi:10.3390/ijerph20054129)
Supplement: Supplementary file 1 [file ijerph-20-04129-s001.zip]

Archive with 1 entries (1 files):
- ijerph-2033249-supplementary.pdf
